# Supplementary material for: Middle Holocene plant cultivation on the Atlantic Forest coast of Brazil?
Source: R Soc Open Sci. 2018 Sep 5;5(9):180432. doi: 10.1098/rsos.180432 (PMC6170589; doi:10.1098/rsos.180432)
Supplement: Supplementary Material_Database Oral Health Markers [file rsos180432supp3.xlsx]

## Sheet: Plan1
Site-phase	Burial	Sex	Age	Alveoli - examined	PMTL	Healthy teeth	Carious teeth	AMTL	Periapical lesions	Alveolar Resorption Index	Dental calculus index	Periodontal Diagnostic	Dental wear index	Enamel caries	Dentin caries	Pulp caries	Gross-gross caries	Occlusal caries	Pit caries	Smooth surface B-L	Approxximal caries	Smooth surface M-D	CEJ caries	Tooth wear, chipping and caries	Tooth wear, pulp exposure and caries	Gross-gross caries
Rio Comprido I	6	male	MA	16	19	13	0	0	0	2.15	3	Peridontitis	5.8	0	0	0	0	0	0	0	0	0	0	0	0	0
Rio Comprido I	64	male	YA	32	1	28	3	0	0	1	2	Gingivitis	4.1	2	1	0	0	3	0	0	0	0	0	0	0	0
Rio Comprido I	68	male	MA	32	10	19	1	2	0	1	NR	NR	6.3	0	0	1	0	0	0	0	0	0	0	0	1	0
Rio Comprido I	61	female	MA	32	4	27	0	1	0	2	3	Peridontitis	5.1	0	0	0	0	0	0	0	0	0	0	0	0	0
Rio Comprido I	67	female	YA	32	6	7	0	19	2	3	3	Peridontitis	7.6	0	0	0	0	0	0	0	0	0	0	0	0	0
Rio Comprido I	63	und	Ad	32	8	24	0	0	0	1	2	Gingivitis	2.9	0	0	0	0	0	0	0	0	0	0	0	0	0
Rio Comprido I	52	female	Ad	28	19	9	0	0	0	NR	NR	NR	2	0	0	0	0	0	0	0	0	0	0	0	0	0
Rio Comprido I	46	male	YA	32	7	23	2	0	0	1	1	Healthy	3.2	2	0	0	0	2	0	0	0	0	0	0	0	0
Rio Comprido I	42B	und	Ch	14	15	13	0	0	0	0	1	Healthy	2.7	0	0	0	0	0	0	0	0	0	0	0	0	0
Rio Comprido I	42A	male	YA	31	1	26	4	0	0	1	NR	Healthy	3.7	3	1	0	0	3	0	0	0	0	1	0	0	0
Rio Comprido I	54	male	MA	8	24	6	2	0	0	NR	NR	NR	5.6	2	0	0	0	0	2	0	0	0	0	0	0	0
Rio Comprido I	32	und	YA	32	15	16	0	1	1	NR	NR	NR	3.8	0	0	0	0	0	0	0	0	0	0	0	0	0
Rio Comprido I	67	female	YA	13	28	2	2	0	0	1	2	Gingivitis	3.3	2	0	0	0	2	0	0	0	0	0	0	0	0
Rio Comprido I	67B	und	Adult	16	26	4	2	0	0	NR	NR	NR	3	2	0	0	0	2	0	0	0	0	0	0	0	0
Rio Comprido I	66	male	YA	16	18	12	2	0	0	1	2	Gingivitis	3.7	1	1	0	0	0	0	0	0	0	2	0	0	0
Rio Comprido I	37A	female	MA	16	16	14	0	0	0	NR	NR	NR	4.6	2	0	0	0	2	0	0	0	0	0	0	0	0
Rio Comprido II	4A	male	MA	32	8	18	4	2	3	1.68	3	Peridontitis	7	0	0	4	0	0	0	0	0	0	0	0	4	0
Rio Comprido II	7	male	YA	32	4	22	6	0	0	1	2	Gingivitis	3	6	0	0	0	6	0	0	0	0	0	0	0	0
Rio Comprido II	11	und	Adult	18	18	12	0	1	1	1.36	NR	NR	6.1	0	0	0	0	0	0	0	0	0	0	0	0	0
Rio Comprido II	12	female	MA	21	23	9	0	0	0	2.6	3	Peridontitis	5.5	0	0	0	0	0	0	0	0	0	0	0	0	0
Rio Comprido II	26A	male	MA	16	23	9	0	0	0	1.2	3	Gingivitis	4.5	0	0	0	0	0	0	0	0	0	0	0	0	0
Rio Comprido II	1B	und	MA	20	26	6	0	0	0	NR	NR	NR	7	0	0	0	0	0	0	0	0	0	0	0	0	0
Rio Comprido II	21B	und	Adult	14	28	3	1	0	1	NR	NR	NR	6.7	0	0	1	0	0	0	1	0	0	0	0	0	0
Rio Comprido II	1A	female	MA	32	5	23	4	0	0	3	3	Peridontitis	5.6	2	2	0	0	4	0	0	0	0	0	0	0	0
Rio Comprido II	22	und	Adult	24	21	10	1	0	2	NR	NR	NR	4.8	0	1	0	0	0	0	0	0	0	1	0	0	0
Rio Comprido II	2A	und	Ch	24	12	10	2	0	0	0	1	Healthy	3.1	1	1	0	0	1	1	0	0	0	0	0	0	0
Rio Comprido II	24	und	Ad	6	28	4	0	0	0	NR	NR	NR	4.3	0	0	0	0	0	0	0	0	0	0	0	0	0
Rio Comprido II	30A	male	YA	32	13	17	2	0	0	NR	NR	NR	4.7	2	0	0	0	2	0	0	0	0	0	0	0	0
Morro do Ouro	9	female	YA	25	13	10	9	0	1	1.4	1.73	Peridontitis	4.5	9	0	0	0	7	2	0	0	0	0	0	0	0
Morro do Ouro	8	female	Ad	32	6	26	0	0	0	0	2	Gingivitis	2.5	0	0	0	0	0	0	0	0	0	0	0	0	0
Morro do Ouro	22	male	YA	32	0	29	3	0	2	1.1	2	Gingivitis	3.8	2	1	0	0	2	0	1	0	0	0	0	0	0
Morro do Ouro	1	und	MA	22	12	13	7	0	1	1.3	2.33	Peridontitis	5.7	3	3	1	0	4	0	0	0	0	2	0	1	0
Morro do Ouro	42	female	MA	18	25	6	1	0	0	2	2.25	Peridontitis	5.8	1	0	0	0	1	0	0	0	0	0	0	0	0
Morro do Ouro	10	female	Adult	32	3	23	6	0	2	1.26	2.9	Peridontitis	5.6	1	3	1	1	1	0	0	0	0	4	0	0	1
Morro do Ouro	77	male	MA	32	2	23	7	0	0	1	2	Gingivitis	3.8	6	1	0	0	3	0	1	0	0	3	0	0	0
Morro do Ouro	45	male	MA	32	4	25	2	1	2	1.55	2.68	Peridontitis	4.7	1	1	0	0	0	0	1	0	0	1	0	0	0
Morro do Ouro	31	male	MA	32	4	22	2	4	0	2.3	3	Peridontitis	4.9	2	0	0	0	2	0	0	0	0	0	0	0	0
Morro do Ouro	54	male	YA	16	21	11	0	0	0	1.25	1	Healthy	4.2	0	0	0	0	0	0	0	0	0	0	0	0	0
Morro do Ouro	13	female	MA	32	3	26	3	0	0	0.5	2	Gingivitis	3.1	2	1	0	0	3	0	0	0	0	0	0	0	0
Morro do Ouro	76	female	YA	32	14	14	4	0	0	1	1.5	Gingivitis	2.9	4	0	0	0	4	0	0	0	0	0	0	0	0
Morro do Ouro	52	male	MA	22	13	16	3	0	0	1.88	3	Peridontitis	4.1	2	1	0	0	3	0	0	0	0	0	0	0	0
Morro do Ouro	61	male	MA	32	17	12	3	0	0	1.4	2	Gingivitis	3.8	3	0	0	0	3	0	0	0	0	0	0	0	0
Morro do Ouro	14	female	MA	32	5	24	3	0	0	NR	3	NR	5.2	3	0	0	0	3	0	0	0	0	0	0	0	0
Morro do Ouro	23	male	MA	32	1	22	9	0	0	1	2.75	Gingivitis	4.4	2	5	2	0	2	0	0	0	0	7	0	0	0
Morro do Ouro	2	female	MA	32	2	26	3	1	2	1	NR	Gingivitis	6.5	1	0	2	0	1	0	0	0	0	0	0	2	0
Morro do Ouro	47	female	MA	32	6	26	0	0	0	1	2	Gingivitis	3.9	0	0	0	0	0	0	0	0	0	0	0	0	0
Morro do Ouro	27	female	YA	32	8	18	5	1	1	1.11	2.5	Gingivitis	3	5	0	0	0	5	0	0	0	0	0	0	0	0
Morro do Ouro	38	male	YA	32	8	22	2	0	0	1	2	Gingivitis	2.9	2	0	0	0	2	0	0	0	0	0	0	0	0
Morro do Ouro	44B	female	MA	32	4	22	6	0	1	2.05	2	Peridontitis	6.4	1	4	1	0	3	0	0	0	0	2	0	1	0
Morro do Ouro	59	female	YA	32	10	11	11	0	7	1.53	NR	NR	5.9	3	3	2	3	4	0	0	0	1	3	0	0	3
Morro do Ouro	25	male	YA	19	24	6	2	0	0	1	2	Gingivitis	2.5	2	0	0	0	2	0	0	0	0	0	0	0	0
Morro do Ouro	46	male	MA	16	16	16	0	0	0	NR	NR	NR	4.4	0	0	0	0	0	0	0	0	0	0	0	0	0
Morro do Ouro	60A	male	MA	26	8	16	8	0	1	1	2	Gingivitis	5.9	4	4	0	0	2	0	0	0	0	6	0	0	0
Morro do Ouro	12	und	MA	32	4	26	2	0	2	1	NR	Gingivitis	7.1	0	0	2	0	0	0	0	0	0	0	0	2	0
Morro do Ouro	32	male	MA	16	18	14	0	0	0	1	3	Gingivitis	5.7	0	0	0	0	0	0	0	0	0	0	0	0	0
Morro do Ouro	57	male	MA	32	7	8	0	17	3	2	3	Peridontitis	7	0	0	0	0	0	0	0	0	0	0	0	0	0
Morro do Ouro	29	male	MA	32	8	21	2	1	1	1.13	2.5	Gingivitis	5	1	0	1	0	1	0	0	0	0	0	0	1	0
Morro do Ouro	72	und	Adult	32	10	19	3	0	1	1	3	Gingivitis	6.1	1	0	2	0	0	0	0	0	0	3	0	0	0
Morro do Ouro	73	female	MA	30	16	14	0	0	0	1	2	Gingivitis	3.9	0	0	0	0	0	0	0	0	0	0	0	0	0
Morro do Ouro	51	und	Adult	32	4	26	2	0	0	1	2	Gingivitis	2.7	2	0	0	0	1	1	0	0	0	0	0	0	0
Morro do Ouro	86A	male	MA	32	6	23	3	0	0	1	1	Healthy	4.8	3	0	0	0	3	0	0	0	0	0	0	0	0
Morro do Ouro	47	male	MA	32	6	22	3	1	1	1	2	Gingivitis	4.8	2	0	1	0	1	1	0	0	0	0	0	1	0
Morro do Ouro	50	female	MA	32	2	30	0	0	1	1.16	3	Gingivitis	5.5	0	0	0	0	0	0	0	0	0	0	0	0	0
Morro do Ouro	43	male	MA	32	2	29	1	0	0	1	2.13	Gingivitis	4.4	1	0	0	0	1	0	0	0	0	0	0	0	0
Morro do Ouro	34A	male	YA	31	19	12	0	0	0	1	NR	Gingivitis	3.2	0	0	0	0	0	0	0	0	0	0	0	0	0
Morro do Ouro	82A	female	MA	32	15	14	0	3	7	NR	3	NR	6	0	0	0	0	0	0	0	0	0	0	0	0	0
Morro do Ouro	18A	und	Adult	32	1	30	1	0	0	1	NR	NR	4.5	1	0	0	0	1	0	0	0	0	0	0	0	0
Morro do Ouro	84A	female	YA	32	2	28	2	0	0	1	2	Gingivitis	3.9	2	0	0	0	0	0	0	0	0	2	0	0	0
Morro do Ouro	84B	und	Ch	7	17	7	0	0	0	0	0	Healthy	2.7	0	0	0	0	0	0	0	0	0	0	0	0	0
Morro do Ouro	62B	und	Adult	13	21	8	3	0	0	2	3	Peridontitis	5.8	1	1	1	0	0	0	0	0	0	2	0	1	0
